# Supplementary material for: Hexokinase gene OsHXK1 positively regulates leaf senescence in rice
Source: BMC Plant Biol. 2021 Dec 8;21:580. doi: 10.1186/s12870-021-03343-5 (PMC8653616; doi:10.1186/s12870-021-03343-5)
Supplement: Supplementary file 1 — Additional file 1 Phenotypic comparison among WT, OsHXK1-OE, and OsHXK1-CRISPR/Cas9 plants. [file 12870_2021_3343_MOESM1_ESM.zip]

Archive with 2 entries (2 files):
- Additional file 1.docx
- The full-length blots relevant to Additional file 1c.tiff
